# Supplementary material for: The anti-ethylene growth regulator silver thiosulfate (STS) increases flower production and longevity in cassava (Manihot esculenta Crantz)
Source: Plant Growth Regul. 2019 Sep 20;90(3):441–53. doi: 10.1007/s10725-019-00542-x (PMC7081664; doi:10.1007/s10725-019-00542-x)
Supplement: Supplementary file 1 — Supplementary Table S1. PGR 1: The effect of gibberellic acid (GA3), paclobutrazol and p-chlorophenoxyisobutyric acid (PCIB) compared to that of a non-treated control on age at first flowering and plant height. This experiment consisted of 4 genotypes TMS1980002, Nase 3, TME 204, and TME 419 replicated 4, 5, 5 and 6 times respectively. PGR 2: The effect of 6-benzyl adenine (BA), jasmonic acid (JA), salicylic acid (SA) and silver thiosulfate (STS) compared to that of a non-treated control. This experiment consisted of four genotypes TMS1980002, Nase 3, TME 204, and TME 419 replicated four times each for total of 80 experimental units. PGR 3: The effect of abscisic acid (ABA), aminoethoxy vinyl glycine (AVG), and silver thiosulfate (STS) compared to that of a non-treated control. This experiment consisted of four genotypes TMS1980002, Nase 3, TME 204, and TME 419 replicated four times. PGR 4: The effect of 1-methylcyclopropene (1-MCP) compared to that of a non-treated control on flowering at tier 1 branching. This experiment consisted of two genotypes, TMS1980002 and Nase 3, replicated four times. PGR 5: The effect of 1-methylcyclopropene (1-MCP) applied as a foliar spray compared to that of a non-treated control on flowering at tier 1 branching. This experiment was replicated four times. Supplementary material 1 (XLSX 15 kb) [file 10725_2019_542_MOESM1_ESM.xlsx]

## Sheet: PGR 1
Peter T. Hyde; Xian Guan; Viviane Abreu; Tim L. Setter. 2019.The anti-ethylene growth regulator silver thiosulfate (STS) increases flower production and longevity in cassava (Manihot esculenta Crantz).
PGR 1 The effect of gibberellic acid (GA3), paclobutrazol and p-Chlorophenoxyisobutyric acid (PCIB) compared to that of a non-treated control on age at first flowering and plant height. This experiment consisted of 4 genotypes TMS1980002, Nase3, TME 204, and TME 419 replicated 4, 5, 5 and 6 times respectively.
PGR treatment	concentration, ppm	age at first flowering (days)			plant height (cm)
control		106.5	a		196	a
gibberellin, GA3	30	105.9	a		200	a
pacbutrazole	3	106.5	a		48	c
PCIB	30	107.2	a		145	b
LSD0.05		3.2			24
Treatments not connected by the same letter are significantly different (P≤0.05)

## Sheet: PGR 2
Peter T. Hyde; Xian Guan; Viviane Abreu; Tim L. Setter. 2019.The anti-ethylene growth regulator silver thiosulfate (STS) increases flower production and longevity in cassava (Manihot esculenta Crantz).
PGR 2 The effect of 6-benzyl adenine (BA), jasmonic acid (JA), salicylic acid (SA) and silver thiosulfate (STS) compared to that of a non-treated control. This experiment consisted of four genotypes TMS1980002, Nase 3, TME 204, and TME 419 replicated four times each for total of 80 experimental units.
PGR treatment	concentra- tion	age at first flowering (days)			number of flowers per plant
control		101	a		1.9	a
benzyl adenine	25 ppm	94	a		1.3	a
jasmonic acid	50 uM	98	a		0	a
salcylic acid	0.5 uM	101	a		1.3	a
STS	0.5 uM	95	a		69	b
LSD0.05		8.3			17.2
Treatments not connected by the same letter are significantly different (P≤0.05)

## Sheet: PGR 3
Peter T. Hyde; Xian Guan; Viviane Abreu; Tim L. Setter. 2019.The anti-ethylene growth regulator silver thiosulfate (STS) increases flower production and longevity in cassava (Manihot esculenta Crantz).
PGR 3 The effect of abscisic acid (ABA), aminoethoxy vinyl glycine (AVG), and silver thiosulfate (STS) compared to that of a non-treated control. This experiment consisted of four genotypes TMS1980002, Nase 3, TME 204, and TME 419 replicated four times.
PGR treatment	concentra- tion	age at first flowering (days)			number of flowers per plant
control		108	a		2.8	a
abscisic acid (ABA)	500 ppm	108	a		0.9	a
amino vinyl glycine (AVG)	250 ppm	110	a		1.2	a
STS	0.5 uM	111	a		44	b
LSD0.05		6			10.5
Treatments not connected by the same letter are significantly different (P≤0.05)

## Sheet: PGR 4
Peter T. Hyde; Xian Guan; Viviane Abreu; Tim L. Setter. 2019.The anti-ethylene growth regulator silver thiosulfate (STS) increases flower production and longevity in cassava (Manihot esculenta Crantz).
PGR 4. The effect of 0.026 g 1-Methylcyclopropene (1-MCP) volitalized into an enclosed plant chamber to create a 50-100 ppb environment compared to a non-treated control on flowering at tier 1 branching. This experiment consisted of two genotypes, TMS1980002 and Nase 3, replicated four times. The 1-MCP treatment was imposed overnight three times.
Tier 1
Genotype	Treatment	Age at flowering (days)		Maximum Flower Count		Days of Flower Retention		Flower Integral
Nase 3	1-MCP	164	a	4	a	4	a	6	a
Nase 3	No 1-MCP	168	a	0	a	0	a	0	a
TMS 1980002	1-MCP	105	a	0	a	0	a	0	a
TMS 1980002	No 1-MCP	105	a	0	a	0	a	0	a
All	1-MCP	135	a	2	a	2	a	3	a
All	No 1-MCP	136	a	0	a	0	a	0	a
ANOVA		Age Pr(>F)		Maximum Pr(>F)		Retention Pr(>F)		Integral Pr(>F)
Treatment		0.337		0.337		0.337		0.337
Genotype		0		0.337		0.337		0.337
Treatment:Genotype		0.337		0.337		0.337		0.337

## Sheet: PGR 5
Peter T. Hyde; Xian Guan; Viviane Abreu; Tim L. Setter. 2019.The anti-ethylene growth regulator silver thiosulfate (STS) increases flower production and longevity in cassava (Manihot esculenta Crantz).
PGR 5. The effect of 1-Methylcyclopropene (1-MCP) applied as a foliar spray and as a soution in cotton swab wrapped around the shoot apex at 100 ppm compared to that of a non-treated control on flowering at tier 1 branching. This experiment was replicated four times. The 1-MCP was formulated as an encapsulated wettable powder with 3.5% active ingredient.
Tier 1
Genotype	Treatment	Age at flowering (days)		Maximum Flower Count		Days of Flower Retention		Flower Integral
TMS 1980002	1-MCP Cotton	71.75	a	0	a	0	a	0	a
TMS 1980002	1-MCP Spray	71.75	a	0	a	0	a	0	a
TMS 1980002	H20	73.5	a	0	a	0	a	0	a
ANOVA		Age Pr(>F)		Maximum Pr(>F)		Retention Pr(>F)		Integral Pr(>F)
Treatment		0.7479		na		na		na
